# Supplementary material for: Mechanical Wounding Induces Rapid RNA-Degrading Activity Mediated by the S-like Ribonuclease PvRNS2 in Common Bean
Source: Plants (Basel). 2026 Jun 19;15(12):1907. doi: 10.3390/plants15121907 (PMC13306568; doi:10.3390/plants15121907)
Supplement: Supplementary file 1 [file plants-15-01907-s001.zip]

Archive with 1 entries (1 files):
- plants-4348857-supplementary.pdf
